# Supplementary material for: Selection and Verification of Appropriate Reference Genes for Expression Normalization in Cryptomeria fortunei under Abiotic Stress and Hormone Treatments
Source: Genes (Basel). 2021 May 21;12(6):791. doi: 10.3390/genes12060791 (PMC8224294; doi:10.3390/genes12060791)
Supplement: Supplementary file 1 [file genes-12-00791-s001.zip]

Archive with 1 entries (1 files):
- genes-1220189-supplementary.pdf
